# Supplementary material for: Enhancement of Light Efficiency of Deep-Ultraviolet Light-Emitting Diodes by Encapsulation with a 3D Photonic Crystal Reflecting Layer
Source: Nanomaterials (Basel). 2024 Jun 5;14(11):983. doi: 10.3390/nano14110983 (PMC11173468; doi:10.3390/nano14110983)
Supplement: Supplementary file 1 [file nanomaterials-14-00983-s001.zip]

Archive with 1 entries (1 files):
- nanomaterials-2996264-supplementary.pdf
